# Supplementary material for: Increased Consumption of Ultra-Processed Food Is Associated with Poor Mental Health in a Nationally Representative Sample of Adolescent Students in Brazil
Source: Nutrients. 2022 Dec 7;14(24):5207. doi: 10.3390/nu14245207 (PMC9783387; doi:10.3390/nu14245207)
Supplement: Supplementary file 1 [file nutrients-14-05207-s001.zip]

Archive with 1 entries (1 files):
- nutrients-2077446-supplementary.pdf
